# Supplementary material for: Egg‐Inspection Frequency Predicts Egg Recognition but Not Ejection in a Cuckoo Host
Source: Ecol Evol. 2026 May 20;16(5):e73595. doi: 10.1002/ece3.73595 (PMC13239220; doi:10.1002/ece3.73595)
Supplement: Supplementary file 1 — Data S1: ece373595‐sup‐0001‐DataS1.xlsx. [file ECE3-16-e73595-s001.csv]

nest	year	eggcolor	treatment	number	time	recognition	ejection
16055	2020	pink	Before	12	22	NA	NA
16084	2020	blue	Before	2	2	NA	NA
16087	2020	blue	Before	10	17	NA	NA
16104	2020	pink	Before	NA	NA	NA	NA
17026	2020	blue	Before	6	9	NA	NA
18005	2020	blue	Before	10	16	NA	NA
18008	2020	pink	Before	6	7	NA	NA
18012	2020	blue	Before	6	35	NA	NA
19005	2020	pink	Before	5	6	NA	NA
19014	2020	blue	Before	4	4	NA	NA
19048	2020	pink	Before	2	2	NA	NA
19052	2020	blue	Before	1	1	NA	NA
19053	2020	blue	Before	4	5	NA	NA
19070	2020	blue	Before	8	10	NA	NA
20011	2020	pink	Before	1	1	NA	NA
20047	2020	blue	Before	3	5	NA	NA
20056	2020	blue	Before	3	4	NA	NA
N20035	2020	pink	Before	4	4	NA	NA
16016	2021	blue	Before	4	4	NA	NA
16023	2021	blue	Before	4	4	NA	NA
16073	2021	blue	Before	10	18	NA	NA
16098	2021	pink	Before	2	2	NA	NA
16104	2021	pink	Before	7	10	NA	NA
16105	2021	pink	Before	8	9	NA	NA
16105	2021	pink	Before	10	10	NA	NA
17059	2021	blue	Before	9	12	NA	NA
17084	2021	pink	Before	2	2	NA	NA
19004	2021	pink	Before	3	3	NA	NA
19005	2021	blue	Before	1	1	NA	NA
19007	2021	pink	Before	11	9.5	NA	NA
19008	2021	pink	Before	26	27	NA	NA
19011	2021	blue	Before	5	5	NA	NA
19023	2021	pink	Before	22	41	NA	NA
19025	2021	blue	Before	6	6	NA	NA
19026	2021	pink	Before	13	15	NA	NA
19029	2021	pink	Before	29	40	NA	NA
19031	2021	pink	Before	5	5	NA	NA
19032	2021	pink	Before	20	23	NA	NA
19037	2021	blue	Before	5	5	NA	NA
19042	2021	pink	Before	61	87	NA	NA
19048	2021	blue	Before	4	4	NA	NA
19054	2021	pink	Before	12	15	NA	NA
19055	2021	blue	Before			NA	NA
19057	2021	blue	Before	8	8	NA	NA
19061	2021	blue	Before	5	7	NA	NA
19069	2021	blue	Before	4	5	NA	NA
19070	2021	pink	Before	5	6	NA	NA
20001	2021	pink	Before	6	7	NA	NA
20007	2021	pink	Before	7	11	NA	NA
20010	2021	pink	Before	2	2	NA	NA
20019	2021	pink	Before	9	12	NA	NA
20020	2021	pink	Before	39	53	NA	NA
20022	2021	pink	Before	9	10	NA	NA
20026	2021	pink	Before	15	15	NA	NA
20039	2021	pink	Before	5	7	NA	NA
21012	2021	blue	Before	17	28	NA	NA
21043	2021	blue	Before	14	17	NA	NA
21038	2021	pink	Before	14	17	NA	NA
21036	2021	blue	Before	11	13	NA	NA
21032	2021	blue	Before	3	3	NA	NA
21034	2021	blue	Before	7	13	NA	NA
21017	2021	blue	Before	6	8	NA	NA
21018	2021	pink	Before	6	11	NA	NA
21024	2021	pink	Before	3	8	NA	NA
21026	2021	pink	Before	3	5	NA	NA
21046	2021	blue	Before	20	22	NA	NA
21054	2021	blue	Before	8	12	NA	NA
21058	2021	blue	Before	17	20	NA	NA
20162	2021	pink	Before	NA	NA	NA	NA
21066	2021	blue	Before	10	10	NA	NA
21070	2021	pink	Before	14	19	NA	NA
21074	2021	pink	Before	4	4	NA	NA
21094	2021	pink	Before	11	13	NA	NA
21097	2021	blue	Before	7	12	NA	NA
21099	2021	pink	Before	8	9	NA	NA
21103	2021	pink	Before	1	2	NA	NA
21113	2021	blue	Before	17	20	NA	NA
21119	2021	pink	Before	2	2	NA	NA
21120	2021	blue	Before	18	41	NA	NA
21135	2021	pink	Before	5	5	NA	NA
21168	2021	blue	Before	2	2	NA	NA
21175	2021	pink	Before	11	20	NA	NA
21169	2021	pink	Before	19	22	NA	NA
21182	2021	pink	Before	12	16	NA	NA
21184	2021	blue	Before	1	1	NA	NA
21187	2021	pink	Before	17	19	NA	NA
21188	2021	blue	Before	2	2	NA	NA
21190	2021	blue	Before	7	16	NA	NA
21199	2021	blue	Before	7	7	NA	NA
21212	2021	pink	Before	4	7	NA	NA
F21143	2021	blue	Before	17	42	NA	NA
S21031	2021	pink	Before	3	5	NA	NA
S21001	2021	pink	Before	18	40	NA	NA
F21177	2021	pink	Before	2	4	NA	NA
F21162	2021	blue	Before	2	4	NA	NA
F21155	2021	blue	Before	19	30	NA	NA
16055	2020	pink	After	13	16	1	0
16084	2020	blue	After	21	39	1	0
16087	2020	blue	After	10	15	1	1
16104	2020	pink	After	6	8	1	1
17026	2020	blue	After	19	38	1	0
18005	2020	blue	After	26	54	1	1
18008	2020	pink	After	45	88	1	1
18012	2020	blue	After	11	15	0	0
19005	2020	pink	After	3	3	1	1
19014	2020	blue	After	4	4	1	1
19048	2020	pink	After	16	23	1	1
19052	2020	blue	After	5	7	1	1
19053	2020	blue	After	12	13	0	0
19070	2020	blue	After	10	11	1	1
20011	2020	pink	After	2	2	1	1
20047	2020	blue	After	7	9	1	0
20056	2020	blue	After	2	3	1	0
N20035	2020	pink	After	9	15	1	1
16016	2021	blue	After	4	6	0	NA
16023	2021	blue	After	0	3	0	0
16073	2021	blue	After	4	5	0	1
16098	2021	pink	After	44	51	1	1
16104	2021	pink	After	4	4	1	1
16105	2021	pink	After	32	48	1	1
16105	2021	pink	After	14	15	1	1
17059	2021	blue	After	25	47	1	NA
17084	2021	pink	After	1	1	0	1
19004	2021	pink	After	5	7	0	1
19005	2021	blue	After	10	11	1	1
19007	2021	pink	After	23	22	1	1
19008	2021	pink	After	2	2	1	1
19011	2021	blue	After	6	7	0	1
19023	2021	pink	After	9	16	1	1
19025	2021	blue	After	13	13.5	1	1
19026	2021	pink	After	17	20	1	1
19029	2021	pink	After	51	71.5	1	1
19031	2021	pink	After	6	6	1	1
19032	2021	pink	After	16	16	1	1
19037	2021	blue	After	10	11	1	1
19042	2021	pink	After	82	125	1	1
19048	2021	blue	After	3	2.5	0	1
19054	2021	pink	After	15	22	1	1
19055	2021	blue	After	1	3	1	1
19057	2021	blue	After	3	5	1	NA
19061	2021	blue	After	2	2	0	NA
19069	2021	blue	After	5	6	0	NA
19070	2021	pink	After	9	12	0	1
20001	2021	pink	After	17	19	1	1
20007	2021	pink	After	7	10	1	1
20010	2021	pink	After	1	2	1	1
20019	2021	pink	After	21	28	1	1
20020	2021	pink	After	51	106	1	1
20022	2021	pink	After	22	25	1	1
20026	2021	pink	After	9	10	1	1
20039	2021	pink	After	21	26	1	1
21012	2021	blue	After	14	21	1	1
21043	2021	blue	After	106	133	1	1
21038	2021	pink	After	1	1	1	1
21036	2021	blue	After	7	8	1	1
21032	2021	blue	After	4	4	1	1
21034	2021	blue	After	11	20	0	1
21017	2021	blue	After	16	29	0	1
21018	2021	pink	After	5	9	0	1
21024	2021	pink	After	12	36	0	1
21026	2021	pink	After	6	10	1	1
21046	2021	blue	After	14	17	1	1
21054	2021	blue	After	12	14	0	1
21058	2021	blue	After	14	25	1	1
20162	2021	pink	After	12	12	1	1
21066	2021	blue	After	19	21	1	NA
21070	2021	pink	After	17	18	1	1
21074	2021	pink	After	15	16	1	1
21094	2021	pink	After	8	14	1	1
21097	2021	blue	After	14	20	1	1
21099	2021	pink	After	6	8	1	1
21103	2021	pink	After	3	5	0	1
21113	2021	blue	After	8	9	0	1
21119	2021	pink	After	11	14	1	1
21120	2021	blue	After	2	2	0	1
21135	2021	pink	After	24	31	1	1
21168	2021	blue	After	2	2	0	NA
21175	2021	pink	After	41	101	1	1
21169	2021	pink	After	37	67	1	1
21182	2021	pink	After	25	29	1	1
21184	2021	blue	After	5	9	0	1
21187	2021	pink	After	12	16	1	1
21188	2021	blue	After	2	2	0	1
21190	2021	blue	After	5	5	0	1
21199	2021	blue	After	16	45	0	1
21212	2021	pink	After	31	56	1	1
F21143	2021	blue	After	30	112	1	0
S21031	2021	pink	After	21	29	0	1
S21001	2021	pink	After	23	86	1	1
F21177	2021	pink	After	14	23	1	1
F21162	2021	blue	After	20	33	1	1
F21155	2021	blue	After	10	21	1	1
